# Supplementary material for: Comparative phenotypic profiling of the JAK2 inhibitors ruxolitinib, fedratinib, momelotinib, and pacritinib reveals distinct mechanistic signatures
Source: PLoS One. 2019 Sep 27;14(9):e0222944. doi: 10.1371/journal.pone.0222944 (PMC6764664; doi:10.1371/journal.pone.0222944)
Supplement: S1 File — (XLSX) [file pone.0222944.s001.xlsx]

## Sheet: Profile Data
BioMAP Profile Biomarkers and Test Agetns	3C:CCL2/MCP-1	3C:CD106/VCAM-1	3C:CD141/Thrombomodulin	3C:CD142/Tissue Factor	3C:CD54/ICAM-1	3C:CD62E/E-Selectin	3C:CD87/uPAR	3C:CXCL8/IL-8	3C:CXCL9/MIG	3C:HLA-DR	3C:Proliferation	3C:SRB	4H:CCL2/MCP-1	4H:CCL26/Eotaxin-3	4H:CD106/VCAM-1	4H:CD62P/P-selectin	4H:CD87/uPAR	4H:SRB	4H:VEGFR2	LPS:CCL2/MCP-1	LPS:CD106/VCAM-1	LPS:CD141/Thrombomodulin	LPS:CD142/Tissue Factor	LPS:CD40	LPS:CD62E/E-Selectin	LPS:CD69	LPS:CXCL8/IL-8	LPS:IL-1alpha	LPS:M-CSF	LPS:sPGE2	LPS:SRB	LPS:sTNF-alpha	SAg:CCL2/MCP-1	SAg:CD38	SAg:CD40	SAg:CD62E/E-Selectin	SAg:CD69	SAg:CXCL8/IL-8	SAg:CXCL9/MIG	SAg:PBMC Cytotoxicity	SAg:Proliferation	SAg:SRB	BT:B cell Proliferation	BT:PBMC Cytotoxicity	BT:Secreted IgG	BT:sIL-17A	BT:sIL-17F	BT:sIL-2	BT:sIL-6
Momelotinib (CYT387), 700 nM	0.020725	-0.0359801	-0.0228904	-0.232047	-0.0634866	-0.17494	0.0979402	-0.041288	0.00514814	-0.0255397	-0.0882197	0.00391216	-0.0134962	-0.356985	-0.00822437	-0.106352	-0.0461998	-0.0261657	-0.0266221	-0.10548	-0.0767962	0.0536189	-0.190929	-0.190351	-0.145171	-0.0521138	-0.0749072	-0.189668	-0.0496362	-0.340238	-0.0204282	-0.956808	-0.111566	-0.0998446	-0.0763265	-0.337228	-0.123024	-0.165203	0.0108407	-0.00656912	-0.176683	-0.0165444	-0.408904	-0.160074	-0.951534	-0.670227	-0.944608	-0.43618	-1.3634
Momelotinib (CYT387), 230 nM	0.031647	-0.0215017	-0.033947	-0.149803	-0.0372443	-0.0524476	0.00055659	7.752e-05	0.0108852	-0.00683904	-0.0604471	0.00086179	-0.0115768	-0.0745343	-0.00246887	-0.0561002	-0.0279678	-0.0125075	-0.0053044	-0.0408963	0.00888364	0.0385533	-0.0945478	-0.0668	-0.0408609	0.0138783	-0.0062386	-0.0590023	0.0129845	-0.105808	-0.00912048	-0.315996	-0.0208787	-0.0316967	-0.0499073	-0.103817	-0.0815686	-0.0614938	0.0106944	0.0101318	-0.093682	-0.0031991	-0.200271	-0.0908489	-0.111235	-0.247178	-0.0879752	0.144082	-0.674957
Momelotinib (CYT387), 78 nM	0.034424	0.00460571	-0.0291999	-0.0819428	-0.0179961	-0.0265124	-0.0117522	-0.0139446	-0.00500343	0.00330569	-0.0192292	0.0192176	0.0225349	-0.0117605	-0.0196152	-0.00487081	-0.00566627	0.00527506	-0.0105234	-0.00619304	0.0184834	0.00052182	-0.0456325	-0.042924	-0.00926871	0.0153483	0.0140832	-0.0146263	0.0139254	-0.0360496	0.00157039	-0.0938825	0.00861299	-0.0120003	-0.0560424	-0.0192323	-0.0421096	-0.0584566	-0.0001969	0.0247004	0.0112698	0.0129257	-0.0426552	-0.0367725	-0.0169654	-0.24041	0.0572763	0.101396	-0.305987
Momelotinib (CYT387), 26 nM	0.0687418	0.0131219	-0.015145	-0.0492651	0.00988239	0.0100034	-0.00152886	-0.0146257	-0.00358562	0.0270817	-0.0245041	0.015534	0.0808261	0.0373099	0.00321136	0.0119327	0.045787	0.0235971	-0.0142673	0.0199609	0.00116139	-0.0113475	0.00551998	-0.0052999	0.00830527	0.0552428	0.0407025	0.0207819	0.031896	0.013488	0.0110368	-0.132466	0.0392594	0.0185692	-0.0293287	0.00763528	0.005509	-0.0254869	0.0085305	0.0514669	0.00975079	0.0103278	-0.0152053	0.00833541	-0.0424126	-0.218134	-0.0836192	0.0543684	-0.190436
Pacritinib, 330 nM	0.0153223	0.0220372	0.0380739	-0.120319	-0.0423243	-0.017532	-0.00863092	0.00642163	0.0201595	-0.00063958	-0.0902487	-0.0111284	0.00529788	-0.102478	0.00151355	-0.148582	0.0280324	-0.0056922	-0.0410376	-0.0135935	0.00074481	0.0139241	0.0115224	-0.02012	-0.00067331	0.10751	0.0318196	-0.0582806	-0.00139676	-0.0897289	-0.0396384	-0.0321719	-0.0278291	-0.0184567	-0.00447185	-0.0697782	-0.0229031	-0.14141	0.0056904	-0.0387002	-0.0319453	-0.0419587	-0.441077	-0.158928	-1.03856	-1.39982	-1.08971	-0.846356	-1.53447
Pacritinib, 110 nM	0.0070045	0.0182344	0.0212387	-0.0278291	-0.028347	0.0179792	0.0018799	-0.0114988	-0.00052433	0.0261513	-0.0527164	-0.00896949	0.0249082	-0.0155973	0.0140027	-0.0521928	0.0261773	0.00857631	-0.033664	-0.0123988	-0.00982194	0.0128149	0.0567661	0.0125391	0.0106827	0.0828543	0.0469607	-0.0314085	0.00596051	-0.0181391	-0.0429715	-0.0279071	-0.029691	-0.0117387	-0.0068758	-0.0257838	-0.0150806	-0.0558608	6.011e-05	-0.0051275	-0.048958	-0.0217258	-0.156729	-0.0871806	-0.561442	-0.998089	-0.500727	-0.278685	-0.794339
Pacritinib, 78 nM	0.0132304	-0.0077479	-0.0104185	-0.0159322	-0.0102359	-0.0183087	-0.00160995	0.0228651	-0.00337827	-0.0211931	-0.0161018	-0.0247925	0.0109259	-0.0361436	-0.0157522	-0.0302433	-0.0596108	-0.00504951	-0.0137304	0.0127283	-0.0160541	-0.0261705	0.0132494	-0.00203008	-0.0135529	0.00030222	0.0190379	0.0241081	0.00633851	0.0210886	-0.00534899	0.036498	0.00432171	-0.00608456	-0.0257781	-0.0353112	-0.032322	-0.0560303	0.00267388	-0.0299778	0.0162807	0.00990575	-0.171483	-0.111953	-0.128262	-0.475796	-0.249599	-0.164209	-0.438938
Pacritinib, 26 nM	-0.0182734	-0.00966218	-0.0182504	-0.0125599	-0.0136902	0.00140647	-0.0164472	-0.00073701	-0.00930012	0.00081447	0.0122218	-0.00840205	0.0297814	-0.0123394	-0.0141059	-0.0140371	-0.0190586	-0.0192678	0.00642434	0.0202876	-0.00861453	-0.00742998	-0.0090964	-0.00794029	0.00258359	-0.00447444	-0.00550843	0.012625	-0.00015729	0.00144144	0.00071103	0.00363185	-0.00866939	-0.0125711	-0.0117098	-0.0364556	-0.0305428	-0.033048	0.00610939	-0.0173666	-0.0433932	0.0206296	-0.0333894	-0.0652323	-0.0645713	-0.318172	-0.0544712	-0.0295414	-0.179612
Ruxolitinib (INCB018424), 700 nM	-0.0711989	0.0119469	0.0787944	-0.0974602	-8.528e-05	0.0361345	-0.184645	0.0374925	-0.54612	-0.562978	-0.0464024	0.0163779	-0.237338	-0.696485	-0.534302	-0.168037	-0.0345176	-0.00173174	-0.00579291	-0.0236582	0.0490654	0.0180316	-0.0457247	0.0133323	0.033824	0.166474	0.0243699	-0.0108978	-0.0259543	-0.0342853	-0.0128724	0.0561646	-0.0994616	-0.306164	-0.0278382	0.0163912	-0.112973	-0.115969	-0.374536	-0.0664296	-0.164001	-0.0271365	-0.253276	-0.0417972	-0.917669	-0.355391	-0.779657	0.417319	-0.959726
Ruxolitinib (INCB018424), 230 nM	0.0339312	0.0205753	0.016978	-0.104893	0.00638636	0.0167412	-0.00719359	0.0436863	0.0184881	-0.0614645	-0.00034129	0.00282867	-0.163612	-0.680421	-0.219585	-0.178685	-0.0497814	-0.0244607	0.00263663	-0.0544282	0.0428472	0.031405	-0.00350938	-0.00035611	0.0339067	0.161443	-0.0305405	0.021468	0.0149322	-0.0358316	-0.0240536	0.0504874	-0.0572052	-0.0892051	0.00595967	0.0220612	-0.0798035	-0.0997051	0.00955444	-0.0491552	-0.125484	-0.0126796	-0.196428	-0.054725	-0.553105	0.0131074	-0.527073	0.474233	-0.779158
Ruxolitinib (INCB018424), 78 nM	0.0455059	0.0164282	-0.0305531	-0.0753037	0.00220838	-0.00266252	0.0248106	0.0617926	0.0187767	-0.0276914	0.0252909	0.0141489	-0.0951894	-0.300805	-0.0627385	-0.128	-0.0330425	-0.00239327	0.00329659	0.0344619	0.0309632	0.0114793	-0.0146083	-0.0179047	0.0115795	0.0625446	-0.00764679	0.0301345	-0.02201	-0.0105125	-0.0194764	0.0412998	-0.0485589	-0.0354811	-0.0132365	-0.00692549	-0.0878324	-0.0491348	-0.00026596	-0.0414843	-0.0825302	-0.00806762	-0.0801721	-0.0321068	-0.121076	0.104832	-0.115851	0.508429	-0.650468
Ruxolitinib (INCB018424), 26 nM	-0.0136679	0.0140908	0.00576238	-0.0629099	-0.00094537	0.0136196	0.025221	0.0193579	9.883e-05	0.00731314	-0.00954279	0.0126565	-0.0436526	-0.0916932	-0.0148567	-0.0818312	-0.0302533	0.00515416	0.00477128	-0.0125186	0.0428151	0.0126455	-0.0235	-0.00390865	0.0139223	0.0277524	-0.00478652	0.02279	0.00164294	-0.00904141	-0.0152938	0.0116586	-0.0380752	-0.0214238	0.0106893	0.041243	-0.0232487	-0.0470349	-0.0146147	-0.0151336	-0.103415	0.00488836	-0.0385007	-0.0299398	-0.00211752	-0.0403107	0.022737	0.40308	-0.402627
Fedratinib, 1100 nM	0.0103499	-0.0242892	0.0108991	-0.108044	-0.00242327	0.00506145	0.015887	-0.0154744	0.00733385	-0.0456004	-0.134988	-0.0139829	-0.0357073	-0.239049	-0.0286805	-0.115877	-0.0396711	-0.0232313	0.00124452	0.0336767	-0.0209461	0.00676317	0.0202609	-0.0177737	0.0141899	0.0327149	-0.0156446	0.0455808	0.0381795	-0.00292132	-0.0402172	-0.0630673	-0.030698	-0.0875545	0.0210139	-0.00374314	-0.0842424	-0.0348239	0.009712	-0.0355724	-0.2039	-0.0420712	-0.156051	-0.0477985	-0.841002	0.117276	-0.0995847	0.223147	-0.420473
Fedratinib, 370 nM	0.0269897	0.00119243	0.0241724	-0.0186319	-0.00930821	-0.0120565	0.0163094	0.0239162	0.00047162	-0.0110808	-0.079279	0.00088029	-0.00101626	-0.0698035	0.00339418	-0.00661098	-0.00858557	-0.045039	0.0301925	0.023756	-0.0167349	0.0334151	0.0226866	-0.0118387	-0.00877654	0.03888	-0.0131451	0.0325642	0.0188203	-0.0111849	-0.0269255	-0.00664775	0.00801786	-0.0383146	0.00076334	0.0112377	-0.00857934	0.00436785	0.00351658	-0.00431606	-0.0103887	-0.0306986	-0.0589647	0.00110194	-0.239498	0.00657895	0.0266944	0.160801	-0.293974
Fedratinib, 120 nM	0.00768742	0.00564316	0.027294	0.00132115	-0.0114718	-0.0132269	0.00795985	0.00205494	-0.00148259	-0.0272885	-0.0450301	0.00334626	-0.00733208	-0.0266796	0.0145831	0.00109532	0.0183923	-0.0588736	0.00792539	0.00910657	-0.0145017	0.0269568	0.0485232	-0.0517017	-0.00744828	0.022287	-0.0266962	0.0244781	0.0156409	-0.00329272	-0.0133105	-0.0190419	-0.00052895	-0.0377886	-0.0135276	-0.00236382	0.0439704	-0.0125902	0.00116298	-0.00463353	-0.0123581	-0.0160816	-0.00333437	0.0229509	-0.0504125	0.0531911	-0.0301239	0.0032266	-0.0870517
Fedratinib, 41 nM	0.0067247	0.00548351	0.00107535	-0.00159613	-0.0199479	-0.0136111	0.00310879	0.00422451	0.00290924	-0.0161095	-0.0245726	-0.00215268	0.00659093	-0.0302324	0.0114617	-0.0193835	0.00740481	-0.0585716	0.00802543	0.0104677	-0.0105278	0.0250624	0.0356698	-0.0869406	0.00099912	0.0253009	-0.00936654	0.0586658	0.00416111	0.0208768	0.0029526	0.00478562	0.00235568	-0.0103749	-0.0113474	0.011778	0.0345842	-0.0158006	0.0154626	-0.00111564	0.00206516	0.00475959	0.00217467	0.00120127	0.0225677	0.0213712	0.00174926	0.0518845	-0.0062481
[truncated: 99 more columns]

## Sheet: Cytotoxicity
BioMAP Profile Data	Detected Cytotoxicity	3C:SRB	4H:SRB	LPS:SRB	SAg:PBMC Cytotoxicity	SAg:SRB	BT:PBMC Cytotoxicity	BF4T:SRB	BE3C:SRB	CASM3C:SRB	HDF3CGF:SRB	KF3CT:SRB	MyoF:SRB	lMphg:SRB	lMphg:SRB-Mphg
Momelotinib (CYT387), 700 nM	0	0	0	0	0	0	0	0	0	0	0	0	0	0	0
Momelotinib (CYT387), 230 nM	0	0	0	0	0	0	0	0	0	0	0	0	0	0	0
Momelotinib (CYT387), 78 nM	0	0	0	0	0	0	0	0	0	0	0	0	0	0	0
Momelotinib (CYT387), 26 nM	0	0	0	0	0	0	0	0	0	0	0	0	0	0	0
Pacritinib, 330 nM	0	0	0	0	0	0	0	0	0	0	0	0	0	0	0
Pacritinib, 110 nM	0	0	0	0	0	0	0	0	0	0	0	0	0	0	0
Pacritinib, 78 nM	0	0	0	0	0	0	0	0	0	0	0	0	0	0	0
Pacritinib, 26 nM	0	0	0	0	0	0	0	0	0	0	0	0	0	0	0
Ruxolitinib (INCB018424), 700 nM	0	0	0	0	0	0	0	0	0	0	0	0	0	0	0
Ruxolitinib (INCB018424), 230 nM	0	0	0	0	0	0	0	0	0	0	0	0	0	0	0
Ruxolitinib (INCB018424), 78 nM	0	0	0	0	0	0	0	0	0	0	0	0	0	0	0
Ruxolitinib (INCB018424), 26 nM	0	0	0	0	0	0	0	0	0	0	0	0	0	0	0
Fedratinib, 1100 nM	0	0	0	0	0	0	0	0	0	0	0	0	0	0	0
Fedratinib, 370 nM	0	0	0	0	0	0	0	0	0	0	0	0	0	0	0
Fedratinib, 120 nM	0	0	0	0	0	0	0	0	0	0	0	0	0	0	0
Fedratinib, 41 nM	0	0	0	0	0	0	0	0	0	0	0	0	0	0	0

## Sheet: Envelope
BioMAP Profile Envelope	3C:CCL2/MCP-1	3C:CD106/VCAM-1	3C:CD141/Thrombomodulin	3C:CD142/Tissue Factor	3C:CD54/ICAM-1	3C:CD62E/E-Selectin	3C:CD87/uPAR	3C:CXCL8/IL-8	3C:CXCL9/MIG	3C:HLA-DR	3C:Proliferation	3C:SRB	4H:CCL2/MCP-1	4H:CCL26/Eotaxin-3	4H:CD106/VCAM-1	4H:CD62P/P-selectin	4H:CD87/uPAR	4H:SRB	4H:VEGFR2	LPS:CCL2/MCP-1	LPS:CD106/VCAM-1	LPS:CD141/Thrombomodulin	LPS:CD142/Tissue Factor	LPS:CD40	LPS:CD62E/E-Selectin	LPS:CD69	LPS:CXCL8/IL-8	LPS:IL-1alpha	LPS:M-CSF	LPS:sPGE2	LPS:SRB	LPS:sTNF-alpha	SAg:CCL2/MCP-1	SAg:CD38	SAg:CD40	SAg:CD62E/E-Selectin	SAg:CD69	SAg:CXCL8/IL-8	SAg:CXCL9/MIG	SAg:PBMC Cytotoxicity	SAg:Proliferation	SAg:SRB	BT:B cell Proliferation	BT:PBMC Cytotoxicity	BT:Secreted IgG	BT:sIL-17A	BT:sIL-17F	BT:sIL-2	BT:sIL-6
Trusted	0.02486	0.02048	0.02409	0.03096	0.01624	0.02394	0.02738	0.02657	0.01889	0.02307	0.03242	0.02284	0.04388	0.02316	0.0219	0.03935	0.04056	0.02577	0.04245	0.02932	0.02121	0.0277	0.03615	0.04259	0.02412	0.03838	0.02684	0.03959	0.03835	0.0301	0.02124	0.05549	0.03369	0.02667	0.02899	0.03891	0.03444	0.04234	0.02355	0.02015	0.03386	0.02484	0.02114	0.01682	0.06416	0.07862	0.05012	0.05583	0.05617
	-0.02486	-0.02048	-0.02409	-0.03096	-0.01624	-0.02394	-0.02738	-0.02657	-0.01889	-0.02307	-0.03242	-0.02284	-0.04388	-0.02316	-0.0219	-0.03935	-0.04056	-0.02577	-0.04245	-0.02932	-0.02121	-0.0277	-0.03615	-0.04259	-0.02412	-0.03838	-0.02684	-0.03959	-0.03835	-0.0301	-0.02124	-0.05549	-0.03369	-0.02667	-0.02899	-0.03891	-0.03444	-0.04234	-0.02355	-0.02015	-0.03386	-0.02484	-0.02114	-0.01682	-0.06416	-0.07862	-0.05012	-0.05583	-0.05617
[truncated: 99 more columns]

## Sheet: Biomarker Hits
BioMAP Profile Data	Biomarker Hits	3C:CCL2/MCP-1	3C:CD106/VCAM-1	3C:CD141/Thrombomodulin	3C:CD142/Tissue Factor	3C:CD54/ICAM-1	3C:CD62E/E-Selectin	3C:CD87/uPAR	3C:CXCL8/IL-8	3C:CXCL9/MIG	3C:HLA-DR	3C:Proliferation	3C:SRB	4H:CCL2/MCP-1	4H:CCL26/Eotaxin-3	4H:CD106/VCAM-1	4H:CD62P/P-selectin	4H:CD87/uPAR	4H:SRB	4H:VEGFR2	LPS:CCL2/MCP-1	LPS:CD106/VCAM-1	LPS:CD141/Thrombomodulin	LPS:CD142/Tissue Factor	LPS:CD40	LPS:CD62E/E-Selectin	LPS:CD69	LPS:CXCL8/IL-8	LPS:IL-1alpha	LPS:M-CSF	LPS:sPGE2	LPS:SRB	LPS:sTNF-alpha	SAg:CCL2/MCP-1	SAg:CD38	SAg:CD40	SAg:CD62E/E-Selectin	SAg:CD69	SAg:CXCL8/IL-8	SAg:CXCL9/MIG	SAg:PBMC Cytotoxicity	SAg:Proliferation	SAg:SRB	BT:B cell Proliferation	BT:PBMC Cytotoxicity	BT:Secreted IgG	BT:sIL-17A	BT:sIL-17F	BT:sIL-2
Momelotinib (CYT387), 700 nM	104	0	1	0	1	1	1	1	1	0	1	1	0	0	1	0	1	1	1	0	1	1	1	1	1	1	1	1	1	1	1	0	1	1	1	1	1	1	1	0	0	1	0	1	1	1	1	1	1
Momelotinib (CYT387), 230 nM	68	1	1	1	1	1	1	0	0	0	0	1	0	0	1	0	1	0	0	0	1	0	1	1	1	1	0	0	1	0	1	0	1	0	1	1	1	1	1	0	0	1	0	1	1	1	1	1	1
Momelotinib (CYT387), 78 nM	39	1	0	1	1	1	1	0	0	0	0	0	0	0	0	0	0	0	0	0	0	0	0	1	1	0	0	0	0	0	1	0	1	0	0	1	0	1	1	0	1	0	0	1	1	0	1	1	1
Momelotinib (CYT387), 26 nM	35	1	0	0	1	0	0	0	0	0	1	0	0	1	1	0	0	1	0	0	0	0	0	0	0	0	1	1	0	0	0	0	1	1	0	1	0	0	0	0	1	0	0	0	0	0	1	1	0
Pacritinib, 330 nM	70	0	1	1	1	1	0	0	0	1	0	1	0	0	1	0	1	0	0	0	0	0	0	0	0	0	1	1	1	0	1	1	0	0	0	0	1	0	1	0	1	0	1	1	1	1	1	1	1
Pacritinib, 110 nM	41	0	0	0	0	1	0	0	0	0	1	1	0	0	0	0	1	0	0	0	0	0	0	1	0	0	1	1	0	0	0	1	0	0	0	0	0	0	1	0	0	1	0	1	1	1	1	1	1
Pacritinib, 78 nM	27	0	0	0	0	0	0	0	0	0	0	0	1	0	1	0	0	1	0	0	0	0	0	0	0	0	0	0	0	0	0	0	0	0	0	0	0	0	1	0	1	0	0	1	1	1	1	1	1
Pacritinib, 26 nM	17	0	0	0	0	0	0	0	0	0	0	0	0	0	0	0	0	0	0	0	0	0	0	0	0	0	0	0	0	0	0	0	0	0	0	0	0	0	0	0	0	1	0	1	1	1	1	1	0
Ruxolitinib (INCB018424), 700 nM	98	1	0	1	1	0	1	1	1	1	1	1	0	1	1	1	1	0	0	0	0	1	0	1	0	1	1	0	0	0	1	0	1	1	1	0	0	1	1	1	1	1	1	1	1	1	1	1	1
Ruxolitinib (INCB018424), 230 nM	86	1	1	0	1	0	0	0	1	0	1	0	0	1	1	1	1	1	0	0	1	1	1	0	0	1	1	1	0	0	1	1	0	1	1	0	0	1	1	0	1	1	0	1	1	1	0	1	1
Ruxolitinib (INCB018424), 78 nM	61	1	0	1	1	0	0	0	1	0	1	0	0	1	1	1	1	0	0	0	1	1	0	0	0	0	1	0	0	0	0	0	0	1	1	0	0	1	1	0	1	1	0	1	1	1	1	1	1
Ruxolitinib (INCB018424), 26 nM	34	0	0	0	1	0	0	0	0	0	0	0	0	0	1	0	1	0	0	0	0	1	0	0	0	0	0	0	0	0	0	0	0	1	0	0	1	0	1	0	0	1	0	1	1	0	0	0	1
Fedratinib, 1100 nM	69	0	1	0	1	0	0	0	0	0	1	1	0	0	1	1	1	0	0	0	1	0	0	0	0	0	0	0	1	0	0	1	1	0	1	0	0	1	0	0	1	1	1	1	1	1	1	1	1
Fedratinib, 370 nM	44	1	0	1	0	0	0	0	0	0	0	1	0	0	1	0	0	0	1	0	0	0	1	0	0	0	1	0	0	0	0	1	0	0	1	0	0	0	0	0	0	0	1	1	0	1	0	0	1
Fedratinib, 120 nM	25	0	0	1	0	0	0	0	0	0	1	1	0	0	1	0	0	0	1	0	0	0	0	1	1	0	0	0	0	0	0	0	0	0	1	0	0	1	0	0	0	0	0	0	1	0	0	0	0
Fedratinib, 41 nM	14	0	0	0	0	1	0	0	0	0	0	0	0	0	1	0	0	0	1	0	0	0	0	0	1	0	0	0	1	0	0	0	0	0	0	0	0	1	0	0	0	0	0	0	0	0	0	0	0
[truncated: 100 more columns]
